# Supplementary material for: The Post-Acute Phase of SARS-CoV-2 Infection in Two Macaque Species Is Associated with Signs of Ongoing Virus Replication and Pathology in Pulmonary and Extrapulmonary Tissues
Source: Viruses. 2021 Aug 23;13(8):1673. doi: 10.3390/v13081673 (PMC8402919; doi:10.3390/v13081673)
Supplement: Supplementary file 1 [file viruses-13-01673-s001.zip]

Archive with 1 entries (1 files):
- viruses-1290754-supplementary.pdf
